# Supplementary material for: Impact of exosomes derived from adipose stem cells on lymphocyte proliferation and phenotype in mouse skin grafts
Source: Extracell Vesicles Circ Nucl Acids. 2025 Mar 7;6(1):141–57. doi: 10.20517/evcna.2024.52 (PMC11977351; doi:10.20517/evcna.2024.52)
Supplement: Supplementary file 1 [file evcna-6-1-141-SupplementaryMaterials.xlsx]

## Sheet: Table S1_total.markers
	p_val	avg_log2FC	pct.1	pct.2	p_val_adj	cluster	gene
PTRF	2.13425e-242	0.556803	0.998	0.97	4.05423e-238	0	PTRF
AHNAK	4.33191e-207	0.517166	1	0.992	8.2289e-203	0	AHNAK
HIF1A	8.14799e-207	0.592969	0.998	0.972	1.54779e-202	0	HIF1A
VCAN	9.99903e-193	0.623916	0.996	0.964	1.89941e-188	0	VCAN
THBS1	1.27979e-186	0.840705	0.86	0.563	2.43108e-182	0	THBS1
CALD1	9.52883e-173	0.495138	1	0.998	1.8101e-168	0	CALD1
ACTB	2.43995e-170	0.550424	1	0.998	4.63494e-166	0	ACTB
TPM4	3.39279e-166	0.510321	1	0.996	6.44495e-162	0	TPM4
FLNA	3.59399e-157	0.483419	0.996	0.976	6.82713e-153	0	FLNA
CYR61	7.09344e-156	0.638635	0.952	0.786	1.34747e-151	0	CYR61
FN1	9.83155e-154	0.435234	1	1	1.8676e-149	0	FN1
LIMA1	5.65864e-151	0.462683	0.987	0.907	1.07492e-146	0	LIMA1
MYH9	4.25489e-147	0.516127	0.967	0.86	8.08258e-143	0	MYH9
EMP1	2.53754e-144	0.481791	0.94	0.761	4.82032e-140	0	EMP1
TLN1	7.98042e-127	0.389495	0.995	0.973	1.51596e-122	0	TLN1
SPTBN1	2.71031e-124	0.417693	0.954	0.834	5.1485e-120	0	SPTBN1
COL6A1	1.01851e-121	0.46887	1	0.998	1.93476e-117	0	COL6A1
VCL	3.25099e-121	0.379485	0.919	0.751	6.17557e-117	0	VCL
ITGB1	9.7428e-121	0.358299	1	0.995	1.85074e-116	0	ITGB1
CAV1	1.72023e-120	0.563673	0.996	0.972	3.26776e-116	0	CAV1
UACA	1.12685e-117	0.453033	0.944	0.814	2.14057e-113	0	UACA
CTGF	1.35655e-117	0.411336	0.626	0.317	2.5769e-113	0	CTGF
TGFBR2	2.33969e-117	0.387492	0.908	0.723	4.44448e-113	0	TGFBR2
DDAH1	1.84201e-112	0.269897	0.647	0.344	3.49908e-108	0	DDAH1
ZYX	2.53006e-111	0.355609	0.96	0.848	4.8061e-107	0	ZYX
F2R	3.80181e-111	0.382252	0.731	0.443	7.22192e-107	0	F2R
TPM1	6.52681e-111	0.742023	0.994	0.969	1.23983e-106	0	TPM1
NAV1	3.73906e-110	0.341502	0.904	0.737	7.10272e-106	0	NAV1
SERPINE1	1.42035e-109	0.656464	0.921	0.749	2.69809e-105	0	SERPINE1
FBN1	1.25769e-106	0.386483	0.999	0.992	2.3891e-102	0	FBN1
RRBP1	1.39231e-105	0.330904	0.999	0.985	2.64483e-101	0	RRBP1
FSTL1	2.58804e-104	0.34521	0.997	0.974	4.91624e-100	0	FSTL1
COL5A2	8.39248e-104	0.384135	0.997	0.984	1.59424e-99	0	COL5A2
PALLD	2.54235e-101	0.404368	0.931	0.805	4.82944e-97	0	PALLD
NAP1L1	3.16144e-100	0.280906	1	0.998	6.00548e-96	0	NAP1L1
EPB41L2	5.45077e-98	0.323318	0.951	0.821	1.03543e-93	0	EPB41L2
DCBLD2	1.12971e-95	0.325887	0.756	0.524	2.14599e-91	0	DCBLD2
TEAD1	1.81001e-94	0.279648	0.862	0.671	3.4383e-90	0	TEAD1
SULF1	7.28301e-94	0.490009	0.646	0.396	1.38348e-89	0	SULF1
PTMS	1.19055e-93	0.307803	0.971	0.873	2.26157e-89	0	PTMS
EIF4G2	1.87132e-93	0.281962	0.994	0.977	3.55476e-89	0	EIF4G2
TMSB4X	1.4402e-92	0.394747	1	0.999	2.7358e-88	0	TMSB4X
DLC1	3.74244e-92	0.322772	0.858	0.655	7.10914e-88	0	DLC1
CDH11	3.40801e-91	0.318805	0.862	0.635	6.47386e-87	0	CDH11
ARHGAP18	2.33462e-90	0.31328	0.837	0.623	4.43485e-86	0	ARHGAP18
NCL	2.48951e-90	0.381324	1	0.992	4.72908e-86	0	NCL
LAMC1	3.46118e-90	0.342951	0.992	0.947	6.57485e-86	0	LAMC1
CCND1	4.18914e-90	0.468053	0.863	0.657	7.95769e-86	0	CCND1
PDGFRA	8.37575e-90	0.363998	0.949	0.834	1.59106e-85	0	PDGFRA
RPS20	3.99494e-89	0.277748	1	0.999	7.58878e-85	0	RPS20
NEXN	9.5289e-88	0.395747	0.976	0.931	1.81011e-83	0	NEXN
CALM2	2.07443e-86	0.318396	1	0.987	3.94058e-82	0	CALM2
RAI14	2.49393e-86	0.283352	0.846	0.641	4.73747e-82	0	RAI14
VGLL3	1.7083e-85	0.29938	0.799	0.575	3.24508e-81	0	VGLL3
ACTN1	2.1522e-85	0.386736	0.943	0.839	4.08831e-81	0	ACTN1
THBS2	6.37079e-84	0.413731	0.979	0.902	1.2102e-79	0	THBS2
FGF7	1.06885e-83	0.39734	0.813	0.571	2.03039e-79	0	FGF7
MACF1	1.39966e-83	0.284042	0.908	0.76	2.65879e-79	0	MACF1
P4HA1	1.99556e-82	0.315311	0.96	0.879	3.79076e-78	0	P4HA1
FILIP1L	2.49608e-81	0.309616	0.726	0.481	4.74155e-77	0	FILIP1L
2024-09-11	3.08393e-81	0.36124	0.997	0.976	5.85823e-77	0	2024-09-11
GLS	9.15674e-81	0.254153	0.722	0.482	1.73941e-76	0	GLS
ROCK1	7.10081e-80	0.280231	0.974	0.91	1.34887e-75	0	ROCK1
GLIPR1	1.84545e-79	0.268796	0.744	0.506	3.50562e-75	0	GLIPR1
YBX1	4.11128e-79	0.26227	0.997	0.974	7.80979e-75	0	YBX1
IL6ST	5.07604e-79	0.305541	0.992	0.939	9.64244e-75	0	IL6ST
YWHAZ	5.29368e-79	0.270762	0.996	0.974	1.00559e-74	0	YWHAZ
SERPINE2	1.2385e-77	0.576271	0.849	0.69	2.35265e-73	0	SERPINE2
FRMD6	1.89607e-77	0.296302	0.855	0.687	3.60178e-73	0	FRMD6
TPM3	3.7733e-77	0.290488	0.99	0.96	7.16776e-73	0	TPM3
CLIC4	4.81477e-77	0.268533	0.97	0.902	9.14614e-73	0	CLIC4
LTBP2	2.36322e-75	0.301393	0.884	0.704	4.48918e-71	0	LTBP2
CREB3L1	3.81024e-75	0.297917	0.944	0.821	7.23793e-71	0	CREB3L1
IGF2BP2	9.5264e-75	0.271366	0.949	0.835	1.80963e-70	0	IGF2BP2
FLNB	1.69179e-73	0.267536	0.85	0.633	3.21372e-69	0	FLNB
USP53	1.26747e-72	0.408768	0.769	0.572	2.40769e-68	0	USP53
CCDC80	2.21713e-72	0.452902	1	0.997	4.21165e-68	0	CCDC80
TCF4	9.37651e-72	0.274134	0.924	0.79	1.78116e-67	0	TCF4
TNFRSF12A	1.26677e-71	0.340578	0.956	0.825	2.40636e-67	0	TNFRSF12A
MME	1.39282e-71	0.428794	0.981	0.931	2.64581e-67	0	MME
TIMP3	1.39416e-71	0.427236	0.769	0.548	2.64834e-67	0	TIMP3
LMO7	1.94493e-71	0.257555	0.521	0.286	3.6946e-67	0	LMO7
MYO1B	2.23786e-71	0.267011	0.835	0.658	4.25103e-67	0	MYO1B
COL12A1	6.08121e-71	0.364323	0.944	0.862	1.15519e-66	0	COL12A1
PLEC	1.26779e-70	0.266293	0.962	0.876	2.4083e-66	0	PLEC
THY1	1.57917e-70	0.375027	0.986	0.928	2.99978e-66	0	THY1
KTN1	3.17972e-70	0.257666	0.992	0.954	6.0402e-66	0	KTN1
MYO1C	4.18894e-70	0.250256	0.967	0.894	7.95732e-66	0	MYO1C
CAP1	3.61792e-69	0.274162	0.992	0.968	6.87259e-65	0	CAP1
MARCKS	1.28454e-68	0.336666	0.986	0.936	2.4401e-64	0	MARCKS
INHBA	2.07056e-68	0.370653	0.55	0.325	3.93324e-64	0	INHBA
CTSC	2.99214e-68	0.313622	0.972	0.916	5.68387e-64	0	CTSC
PLS3	1.1518e-66	0.256123	0.869	0.712	2.18796e-62	0	PLS3
RP11-572C15.6	2.5488e-66	0.342279	0.91	0.775	4.84169e-62	0	RP11-572C15.6
DAB2	3.12099e-66	0.301952	0.997	0.977	5.92864e-62	0	DAB2
SPTAN1	1.05061e-65	0.258468	0.952	0.856	1.99574e-61	0	SPTAN1
ARPC5	2.96276e-63	0.255118	0.999	0.988	5.62806e-59	0	ARPC5
PDLIM7	9.57756e-63	0.276988	0.94	0.826	1.81935e-58	0	PDLIM7
HNRNPU	2.81584e-62	0.266055	0.971	0.905	5.34898e-58	0	HNRNPU
COL4A2	6.484e-61	0.29577	0.773	0.585	1.2317e-56	0	COL4A2
ZEB1	1.98064e-60	0.282208	0.964	0.903	3.76243e-56	0	ZEB1
NTM	1.50568e-59	0.261427	0.674	0.473	2.86019e-55	0	NTM
IGFBP7	4.27577e-59	0.423722	0.823	0.69	8.12225e-55	0	IGFBP7
PTX3	6.37486e-59	0.424709	0.987	0.969	1.21097e-54	0	PTX3
TAGLN	1.0813e-58	0.836519	0.846	0.716	2.05403e-54	0	TAGLN
RHOBTB3	1.33264e-58	0.293893	0.944	0.859	2.53149e-54	0	RHOBTB3
DNAJB4	4.91193e-58	0.265778	0.815	0.65	9.3307e-54	0	DNAJB4
COL6A3	4.94688e-57	0.267097	0.999	0.996	9.3971e-53	0	COL6A3
GAS6	1.6938e-56	0.316403	0.767	0.583	3.21754e-52	0	GAS6
CNN2	6.13448e-56	0.252276	0.956	0.884	1.16531e-51	0	CNN2
MT-ATP6	2.09824e-54	0.319882	0.992	0.985	3.98583e-50	0	MT-ATP6
MT-ND4	8.96707e-54	0.250252	0.992	0.987	1.70338e-49	0	MT-ND4
LOX	3.44563e-52	0.287298	0.948	0.865	6.54531e-48	0	LOX
AKAP12	3.9031e-52	0.288861	0.77	0.599	7.41433e-48	0	AKAP12
CNN3	7.45087e-52	0.252147	0.962	0.898	1.41537e-47	0	CNN3
MT-ND5	1.54236e-49	0.289892	0.963	0.932	2.92987e-45	0	MT-ND5
TPM2	2.65113e-47	0.309925	0.999	0.999	5.03608e-43	0	TPM2
ADM	4.66193e-47	0.268389	0.603	0.407	8.85581e-43	0	ADM
IGFBP3	8.63027e-46	0.694864	0.466	0.285	1.63941e-41	0	IGFBP3
COL1A1	3.92917e-45	0.32004	1	0.999	7.46386e-41	0	COL1A1
COL5A1	3.79978e-44	0.279931	0.994	0.966	7.21807e-40	0	COL5A1
COL8A1	4.58191e-44	0.29724	0.59	0.401	8.70379e-40	0	COL8A1
ZFP36L1	6.49967e-44	0.250183	0.978	0.932	1.23468e-39	0	ZFP36L1
MT-ND2	3.61298e-42	0.289867	0.98	0.966	6.86321e-38	0	MT-ND2
PRSS23	4.45601e-37	0.294244	0.776	0.643	8.46464e-33	0	PRSS23
MFAP5	7.47671e-34	0.335386	0.901	0.805	1.42028e-29	0	MFAP5
CDH2	8.43354e-33	0.278286	0.926	0.844	1.60203e-28	0	CDH2
TUBA1B	2.18781e-31	0.251525	0.995	0.974	4.15597e-27	0	TUBA1B
CLDN11	4.75549e-30	0.318357	0.785	0.685	9.03353e-26	0	CLDN11
MT2A	1.10084e-18	0.337033	0.999	0.999	2.09116e-14	0	MT2A
POSTN	1.15397e-07	0.372004	0.46	0.39	0.00219209	0	POSTN
HSPA5	0	1.29328	1	0.996	0	1	HSPA5
ARF4	0	0.957719	1	0.994	0	1	ARF4
HERPUD1	4.46056e-252	0.760441	0.999	0.987	8.47327e-248	1	HERPUD1
HSPA9	7.44155e-219	0.558025	0.997	0.981	1.4136e-214	1	HSPA9
TXNRD1	3.8704e-194	0.799579	0.993	0.947	7.35221e-190	1	TXNRD1
BLVRB	1.20587e-193	0.625383	0.996	0.972	2.29066e-189	1	BLVRB
AURKAIP1	1.08047e-192	0.466861	0.999	0.995	2.05245e-188	1	AURKAIP1
MFSD2A	2.36569e-184	0.410526	0.639	0.262	4.49387e-180	1	MFSD2A
P4HB	3.33667e-183	0.49234	1	0.999	6.33833e-179	1	P4HB
VIMP	3.70334e-179	0.449892	0.999	0.98	7.03486e-175	1	VIMP
TMEM208	3.70329e-177	0.51958	0.989	0.97	7.03478e-173	1	TMEM208
CREB3	2.46632e-173	0.537826	0.959	0.881	4.68502e-169	1	CREB3
NUCB2	1.88148e-171	0.52828	0.997	0.991	3.57406e-167	1	NUCB2
SRP54	1.51733e-166	0.498185	0.93	0.768	2.88232e-162	1	SRP54
GLRX	2.10194e-161	0.554758	0.993	0.979	3.99284e-157	1	GLRX
CYCS	1.31594e-160	0.581245	0.981	0.96	2.49976e-156	1	CYCS
EPRS	2.06936e-158	0.427533	0.998	0.993	3.93096e-154	1	EPRS
RER1	3.54115e-158	0.421855	0.995	0.988	6.72678e-154	1	RER1
MANF	3.72681e-155	0.519108	0.986	0.935	7.07945e-151	1	MANF
PSMA5	6.33661e-155	0.409029	0.998	0.978	1.2037e-150	1	PSMA5
SSSCA1	4.3921e-152	0.466492	0.927	0.787	8.34323e-148	1	SSSCA1
SDF2L1	5.91094e-152	0.47776	0.915	0.761	1.12284e-147	1	SDF2L1
DDX18	9.03965e-152	0.439423	0.987	0.95	1.71717e-147	1	DDX18
CIB1	5.17028e-150	0.476023	0.984	0.946	9.82146e-146	1	CIB1
SRPR	2.5536e-143	0.422189	0.938	0.812	4.85082e-139	1	SRPR
SEC11C	1.317e-139	0.484663	0.943	0.826	2.50177e-135	1	SEC11C
HSP90B1	3.14557e-138	0.551557	1	0.998	5.97532e-134	1	HSP90B1
KRT10	1.54379e-132	0.443243	0.861	0.681	2.93258e-128	1	KRT10
MAP1LC3B	3.65455e-131	0.519536	0.984	0.951	6.94218e-127	1	MAP1LC3B
YIF1A	1.54839e-130	0.385624	0.996	0.993	2.94132e-126	1	YIF1A
MPC1	4.07166e-129	0.470682	0.936	0.845	7.73452e-125	1	MPC1
MIA3	2.27112e-126	0.488278	0.973	0.907	4.31421e-122	1	MIA3
NOL7	2.37708e-126	0.362074	0.996	0.983	4.51551e-122	1	NOL7
CDK2AP2	3.41879e-126	0.410938	0.951	0.867	6.49434e-122	1	CDK2AP2
DDIT3	8.21643e-126	0.497251	0.992	0.944	1.56079e-121	1	DDIT3
MRPL55	3.84258e-125	0.428917	0.959	0.907	7.29937e-121	1	MRPL55
TXN	5.48018e-124	0.47503	0.999	0.999	1.04101e-119	1	TXN
BUD31	8.57245e-123	0.366289	0.995	0.993	1.62842e-118	1	BUD31
BLZF1	7.285e-122	0.324559	0.757	0.49	1.38386e-117	1	BLZF1
ASPH	4.68146e-121	0.466798	0.994	0.975	8.89289e-117	1	ASPH
RALA	1.00709e-120	0.440835	0.996	0.99	1.91306e-116	1	RALA
SUCO	1.74599e-120	0.347261	0.754	0.493	3.31668e-116	1	SUCO
SQSTM1	2.1764e-120	0.45486	0.999	0.997	4.1343e-116	1	SQSTM1
PSMC4	5.30575e-119	0.391185	0.971	0.92	1.00788e-114	1	PSMC4
ELOVL5	6.98035e-119	0.397486	0.918	0.801	1.32599e-114	1	ELOVL5
UFM1	1.13617e-118	0.377117	0.967	0.927	2.15827e-114	1	UFM1
AKR1B1	1.86823e-116	0.451593	0.992	0.972	3.54889e-112	1	AKR1B1
CALR	3.58403e-116	0.433001	0.999	0.998	6.80823e-112	1	CALR
FKBP2	6.69573e-116	0.343072	0.998	0.988	1.27192e-111	1	FKBP2
GOLGA4	2.14018e-114	0.477913	0.993	0.958	4.06548e-110	1	GOLGA4
U2AF1	5.11635e-111	0.355515	0.992	0.979	9.71901e-107	1	U2AF1
GHITM	8.79316e-110	0.339458	0.996	0.989	1.67035e-105	1	GHITM
TRMT112	5.09539e-109	0.365913	0.996	0.982	9.6792e-105	1	TRMT112
RNH1	4.64028e-108	0.312649	0.999	0.998	8.81467e-104	1	RNH1
ARL1	1.24881e-105	0.338607	0.976	0.95	2.37223e-101	1	ARL1
TMF1	4.29197e-104	0.38682	0.938	0.844	8.15303e-100	1	TMF1
SAR1B	6.02686e-104	0.354069	0.926	0.83	1.14486e-99	1	SAR1B
AKR1C1	1.01747e-103	0.721842	0.791	0.577	1.93278e-99	1	AKR1C1
ARPC3	2.05881e-102	0.297464	0.998	0.998	3.91091e-98	1	ARPC3
GOSR1	3.52733e-102	0.34145	0.906	0.793	6.70052e-98	1	GOSR1
MRPL2	3.86891e-102	0.334425	0.93	0.833	7.34938e-98	1	MRPL2
KDELR2	5.52865e-102	0.343642	0.988	0.967	1.05022e-97	1	KDELR2
SERP1	7.07422e-102	0.342305	0.978	0.928	1.34382e-97	1	SERP1
NHP2L1	3.67542e-101	0.301238	0.996	0.996	6.98183e-97	1	NHP2L1
EIF5	7.86032e-101	0.320771	0.996	0.989	1.49315e-96	1	EIF5
TMCO1	8.47349e-101	0.362089	0.984	0.969	1.60962e-96	1	TMCO1
NDUFAF3	6.33301e-100	0.35969	0.981	0.918	1.20302e-95	1	NDUFAF3
ATP2B1	8.15678e-100	0.485721	0.991	0.975	1.54946e-95	1	ATP2B1
DDX46	5.84611e-99	0.365942	0.956	0.882	1.11053e-94	1	DDX46
PIR	9.83711e-94	0.335512	0.81	0.599	1.86866e-89	1	PIR
NELFE	1.16084e-92	0.323849	0.949	0.891	2.20514e-88	1	NELFE
ATP5G1	5.35992e-92	0.379834	0.989	0.975	1.01817e-87	1	ATP5G1
NPRL2	3.95023e-91	0.271111	0.641	0.387	7.50385e-87	1	NPRL2
PGD	8.92888e-91	0.382598	0.981	0.945	1.69613e-86	1	PGD
FAM177A1	1.19595e-90	0.325233	0.956	0.884	2.27183e-86	1	FAM177A1
PCMT1	2.67763e-90	0.3071	0.975	0.94	5.08642e-86	1	PCMT1
TKT	3.66254e-90	0.388413	0.998	0.998	6.95735e-86	1	TKT
PSMB6	2.2541e-89	0.288479	0.993	0.978	4.2819e-85	1	PSMB6
DNAJC3	2.92773e-89	0.339299	0.95	0.849	5.56152e-85	1	DNAJC3
COPE	5.8836e-89	0.295651	0.994	0.991	1.11765e-84	1	COPE
CANX	1.05081e-88	0.358559	0.996	0.989	1.99612e-84	1	CANX
C14orf166	1.58325e-88	0.270635	1	0.995	3.00754e-84	1	C14orf166
NQO1	5.05547e-88	0.489935	0.993	0.977	9.60337e-84	1	NQO1
SPTY2D1	6.89377e-88	0.349114	0.854	0.722	1.30954e-83	1	SPTY2D1
ARF1	5.21607e-87	0.268333	0.999	0.991	9.90845e-83	1	ARF1
CCT6A	1.06607e-86	0.293311	0.996	0.984	2.02511e-82	1	CCT6A
PPP1R11	1.5294e-86	0.304952	0.857	0.711	2.90525e-82	1	PPP1R11
VDAC2	3.23285e-86	0.302636	0.994	0.991	6.14113e-82	1	VDAC2
GFPT1	9.99171e-85	0.324972	0.919	0.802	1.89803e-80	1	GFPT1
CYB561D2	2.4403e-84	0.304905	0.722	0.523	4.63559e-80	1	CYB561D2
PLA2G16	1.96926e-81	0.339492	0.847	0.678	3.7408e-77	1	PLA2G16
EBNA1BP2	2.77095e-81	0.341228	0.959	0.886	5.26369e-77	1	EBNA1BP2
LMAN1	1.30707e-80	0.287831	0.996	0.99	2.48291e-76	1	LMAN1
COPB2	1.76542e-80	0.291658	0.987	0.963	3.35359e-76	1	COPB2
MED10	2.78767e-80	0.315906	0.959	0.896	5.29547e-76	1	MED10
SEC61G	9.40383e-80	0.26808	0.999	0.997	1.78635e-75	1	SEC61G
IL32	1.35985e-79	0.505116	0.701	0.483	2.58317e-75	1	IL32
GOLGA2	2.8587e-79	0.32308	0.948	0.886	5.43039e-75	1	GOLGA2
FTL	7.31669e-79	0.331894	1	1	1.38988e-74	1	FTL
ATP6V0B	1.04484e-78	0.32707	0.985	0.976	1.98477e-74	1	ATP6V0B
PDIA6	2.89029e-78	0.356399	0.998	0.992	5.49039e-74	1	PDIA6
DCAF13	1.6216e-77	0.31872	0.929	0.86	3.0804e-73	1	DCAF13
SSBP1	2.18878e-77	0.264099	0.997	0.992	4.15781e-73	1	SSBP1
DNAJB11	2.45003e-77	0.293408	0.901	0.798	4.65407e-73	1	DNAJB11
LAMTOR5	3.21974e-77	0.290188	0.992	0.984	6.11622e-73	1	LAMTOR5
ZCCHC7	2.1416e-76	0.279962	0.884	0.75	4.06818e-72	1	ZCCHC7
MFF	3.19342e-76	0.272812	0.977	0.914	6.06622e-72	1	MFF
DNAJC2	4.97118e-76	0.298105	0.937	0.86	9.44325e-72	1	DNAJC2
GAR1	1.44387e-75	0.282738	0.849	0.706	2.74277e-71	1	GAR1
FAM96B	6.91152e-75	0.274916	0.99	0.976	1.31291e-70	1	FAM96B
PSMD8	2.66932e-74	0.27254	0.999	0.993	5.07063e-70	1	PSMD8
PPAPDC1B	8.024e-74	0.27862	0.853	0.715	1.52424e-69	1	PPAPDC1B
TCP1	2.49795e-73	0.271067	0.979	0.937	4.74511e-69	1	TCP1
PSMB1	2.71311e-73	0.251621	0.998	0.994	5.15382e-69	1	PSMB1
MAGOHB	2.86098e-73	0.262515	0.857	0.713	5.43471e-69	1	MAGOHB
GBE1	5.50099e-73	0.323604	0.868	0.738	1.04497e-68	1	GBE1
HYOU1	1.16718e-72	0.25533	0.673	0.458	2.21718e-68	1	HYOU1
MAGEH1	1.28087e-72	0.274736	0.832	0.682	2.43314e-68	1	MAGEH1
ZC3H15	4.20204e-72	0.257518	0.998	0.984	7.98219e-68	1	ZC3H15
SPSB3	4.63866e-72	0.279384	0.806	0.65	8.81161e-68	1	SPSB3
YME1L1	6.27456e-72	0.289941	0.95	0.878	1.19192e-67	1	YME1L1
SLC7A11	1.16359e-71	0.346047	0.796	0.626	2.21036e-67	1	SLC7A11
PDIA3	1.56035e-71	0.319641	0.987	0.978	2.96404e-67	1	PDIA3
CCDC47	2.09644e-71	0.290109	0.941	0.872	3.9824e-67	1	CCDC47
SLC3A2	3.28688e-71	0.401219	0.996	0.992	6.24375e-67	1	SLC3A2
IDH1	6.31036e-71	0.323674	0.958	0.916	1.19872e-66	1	IDH1
SEC61A1	8.26871e-71	0.276599	0.994	0.977	1.57072e-66	1	SEC61A1
MED8	9.03369e-71	0.275634	0.979	0.932	1.71604e-66	1	MED8
TRA2B	1.44066e-70	0.275008	0.929	0.847	2.73668e-66	1	TRA2B
SLC35E1	4.36711e-70	0.278761	0.755	0.573	8.29576e-66	1	SLC35E1
ASNS	1.32831e-69	0.291562	0.969	0.924	2.52325e-65	1	ASNS
NUBP2	4.2171e-68	0.278725	0.915	0.846	8.01081e-64	1	NUBP2
DNAJC10	1.10609e-67	0.290169	0.941	0.85	2.10113e-63	1	DNAJC10
SEC13	2.23145e-67	0.267678	0.972	0.93	4.23885e-63	1	SEC13
ATG3	1.58331e-66	0.267988	0.892	0.776	3.00765e-62	1	ATG3
NUDT21	3.77182e-66	0.251167	0.878	0.761	7.16494e-62	1	NUDT21
SON	6.51637e-66	0.259775	0.988	0.966	1.23785e-61	1	SON
GOLGB1	7.08581e-66	0.363132	0.984	0.94	1.34602e-61	1	GOLGB1
POLE3	2.89114e-65	0.274239	0.811	0.686	5.49202e-61	1	POLE3
PSMD13	3.176e-65	0.268827	0.963	0.933	6.03313e-61	1	PSMD13
SLC1A5	3.24799e-65	0.274873	0.993	0.975	6.16989e-61	1	SLC1A5
NDUFAB1	7.80213e-65	0.257837	0.985	0.956	1.48209e-60	1	NDUFAB1
TM9SF2	8.01735e-65	0.288816	0.892	0.795	1.52298e-60	1	TM9SF2
CCPG1	9.45848e-65	0.30714	0.993	0.985	1.79673e-60	1	CCPG1
SRPRB	2.69255e-64	0.255447	0.959	0.914	5.11477e-60	1	SRPRB
SELK	3.64547e-64	0.28417	0.958	0.91	6.92493e-60	1	SELK
CHMP2B	7.88815e-64	0.268724	0.932	0.863	1.49843e-59	1	CHMP2B
PSMD7	1.69498e-63	0.250284	0.994	0.977	3.21979e-59	1	PSMD7
DERL1	2.85312e-63	0.261691	0.924	0.845	5.4198e-59	1	DERL1
ZCCHC17	3.53162e-63	0.26526	0.947	0.897	6.70867e-59	1	ZCCHC17
NABP2	7.38033e-63	0.250617	0.898	0.797	1.40197e-58	1	NABP2
YIPF5	7.8108e-63	0.275168	0.945	0.902	1.48374e-58	1	YIPF5
IMP4	1.35146e-62	0.265516	0.936	0.876	2.56724e-58	1	IMP4
MRPL52	1.43645e-62	0.25527	0.992	0.984	2.72868e-58	1	MRPL52
RNMT	7.84295e-62	0.257716	0.918	0.84	1.48985e-57	1	RNMT
NOP58	1.60744e-61	0.258649	0.88	0.779	3.05348e-57	1	NOP58
UBE2B	7.11575e-61	0.281544	0.97	0.943	1.35171e-56	1	UBE2B
SWI5	7.22357e-61	0.258321	0.961	0.938	1.37219e-56	1	SWI5
NKAP	9.5514e-61	0.259411	0.929	0.853	1.81438e-56	1	NKAP
C12orf10	3.27426e-60	0.255123	0.967	0.935	6.21978e-56	1	C12orf10
TCEA1	3.8767e-60	0.255459	0.999	0.995	7.36417e-56	1	TCEA1
C12orf44	4.03373e-59	0.269347	0.968	0.929	7.66247e-55	1	C12orf44
TAF1D	1.3488e-58	0.276021	0.993	0.984	2.56218e-54	1	TAF1D
RP11-220I1.1	2.29055e-58	0.250383	0.813	0.687	4.35112e-54	1	RP11-220I1.1
NHP2	2.57907e-58	0.250925	0.994	0.985	4.8992e-54	1	NHP2
ANKRD11	3.40099e-58	0.306438	0.988	0.971	6.46053e-54	1	ANKRD11
PTGR1	6.55944e-58	0.460964	0.961	0.934	1.24603e-53	1	PTGR1
SRA1	3.29702e-57	0.264138	0.978	0.964	6.26302e-53	1	SRA1
MAGOH	9.00211e-57	0.251553	0.909	0.846	1.71004e-52	1	MAGOH
SIVA1	4.42724e-55	0.250134	0.984	0.966	8.40999e-51	1	SIVA1
TMEM205	9.16326e-54	0.255392	0.926	0.865	1.74065e-49	1	TMEM205
SEL1L	3.08437e-53	0.276537	0.932	0.86	5.85907e-49	1	SEL1L
AKAP9	1.49921e-52	0.280089	0.941	0.875	2.8479e-48	1	AKAP9
PPP1R15A	3.64201e-52	0.280696	0.912	0.813	6.91836e-48	1	PPP1R15A
ABI3BP	6.41561e-50	0.274277	0.746	0.58	1.21871e-45	1	ABI3BP
BTG1	2.55659e-49	0.274478	0.93	0.853	4.8565e-45	1	BTG1
PRNP	7.62189e-49	0.270532	0.857	0.754	1.44785e-44	1	PRNP
ANPEP	1.01267e-44	0.255029	0.941	0.871	1.92367e-40	1	ANPEP
MT-ND21	3.65389e-40	0.367951	0.989	0.963	6.94093e-36	1	MT-ND2
XAF1	3.58247e-37	0.251253	0.944	0.89	6.80527e-33	1	XAF1
XIST	1.86956e-36	0.281596	0.895	0.796	3.55141e-32	1	XIST
KCNQ1OT1	5.42811e-32	0.297696	0.78	0.643	1.03112e-27	1	KCNQ1OT1
HMOX1	1.41976e-17	0.276135	0.846	0.786	2.69697e-13	1	HMOX1
RPL29	5.26353e-245	0.293112	1	1	9.9986e-241	2	RPL29
GAPDH	7.79958e-219	0.366463	1	1	1.48161e-214	2	GAPDH
NNMT	1.36858e-111	0.370533	1	0.998	2.59975e-107	2	NNMT
PCOLCE	6.95402e-106	0.391294	0.999	0.996	1.32099e-101	2	PCOLCE
SERPINF1	4.2153e-102	0.47444	0.999	0.99	8.00739e-98	2	SERPINF1
ALDOA	1.30284e-100	0.283713	1	1	2.47488e-96	2	ALDOA
S100A11	2.78492e-99	0.268043	1	0.999	5.29023e-95	2	S100A11
TPM21	2.66051e-80	0.382028	0.999	0.999	5.0539e-76	2	TPM2
ACTG1	4.10006e-68	0.346055	1	1	7.78847e-64	2	ACTG1
FXYD5	1.00782e-63	0.264827	0.994	0.98	1.91446e-59	2	FXYD5
LDHA	2.12058e-63	0.328392	1	0.991	4.02825e-59	2	LDHA
TPI1	9.59607e-60	0.264796	0.999	0.996	1.82287e-55	2	TPI1
CYBA	4.62191e-51	0.285709	0.974	0.951	8.77979e-47	2	CYBA
HLA-A	5.65272e-49	0.267815	1	0.998	1.07379e-44	2	HLA-A
HLA-C	1.44962e-47	0.259171	1	0.994	2.75369e-43	2	HLA-C
OLFML3	3.92875e-47	0.2617	0.993	0.963	7.46305e-43	2	OLFML3
RARRES2	1.21807e-43	0.470403	0.667	0.455	2.31385e-39	2	RARRES2
MFAP4	5.86266e-43	0.305621	0.896	0.765	1.11367e-38	2	MFAP4
LMCD1	2.64763e-40	0.255735	0.941	0.861	5.02943e-36	2	LMCD1
SCRG1	3.33726e-36	0.326231	0.861	0.736	6.33946e-32	2	SCRG1
TIMP1	3.4617e-36	0.341522	1	1	6.57584e-32	2	TIMP1
LUM	8.90258e-34	0.289456	0.974	0.953	1.69113e-29	2	LUM
MDK	3.50829e-28	0.305398	0.875	0.8	6.66435e-24	2	MDK
RBP1	7.51544e-28	0.255011	0.935	0.892	1.42763e-23	2	RBP1
MFAP51	1.27932e-23	0.259942	0.903	0.812	2.4302e-19	2	MFAP5
TAGLN1	3.08161e-20	0.284957	0.825	0.734	5.85383e-16	2	TAGLN
PTGDS	7.01245e-16	0.355886	0.405	0.291	1.33209e-11	2	PTGDS
CHI3L1	4.75883e-11	0.254033	0.298	0.212	9.03988e-07	2	CHI3L1
MMP2	7.83233e-226	0.758946	0.995	0.996	1.48783e-221	3	MMP2
COL6A31	1.52469e-208	0.805373	0.998	0.997	2.89629e-204	3	COL6A3
COL3A1	7.03018e-198	0.940265	0.997	0.998	1.33545e-193	3	COL3A1
HTRA1	5.47678e-171	0.691141	0.983	0.932	1.04037e-166	3	HTRA1
LRP1	2.59485e-170	0.507708	0.994	0.993	4.92918e-166	3	LRP1
COL1A2	1.23024e-158	0.638652	1	1	2.33697e-154	3	COL1A2
C1S	3.24e-142	0.568522	0.989	0.973	6.1547e-138	3	C1S
GPNMB	1.18526e-131	0.604782	0.941	0.83	2.25152e-127	3	GPNMB
RARRES21	3.41003e-126	0.895885	0.793	0.437	6.47769e-122	3	RARRES2
SCD	4.30579e-119	0.620879	0.996	0.988	8.17927e-115	3	SCD
COL6A11	4.18029e-117	0.540279	0.996	0.999	7.94088e-113	3	COL6A1
COL1A11	1.23667e-110	0.557785	0.999	1	2.34917e-106	3	COL1A1
CTSK	1.36966e-110	0.854747	0.884	0.698	2.60181e-106	3	CTSK
SERPING1	6.68835e-104	0.560188	0.945	0.821	1.27052e-99	3	SERPING1
PSAP	7.42564e-100	0.416312	0.991	0.995	1.41057e-95	3	PSAP
COL6A2	1.21072e-96	0.411127	0.998	0.999	2.29988e-92	3	COL6A2
COL14A1	5.31534e-95	0.44818	0.663	0.37	1.0097e-90	3	COL14A1
SOX4	1.788e-94	0.584082	0.843	0.649	3.39649e-90	3	SOX4
MFAP41	9.0073e-92	0.45132	0.93	0.764	1.71103e-87	3	MFAP4
LAMB1	1.82366e-89	0.442241	0.97	0.913	3.46422e-85	3	LAMB1
FN11	1.57478e-88	0.384778	0.999	1	2.99146e-84	3	FN1
TIMP2	1.13084e-87	0.417987	0.972	0.939	2.14814e-83	3	TIMP2
COL5A11	1.02897e-86	0.458994	0.99	0.97	1.95463e-82	3	COL5A1
PDGFRB	4.01247e-80	0.435628	0.954	0.906	7.62208e-76	3	PDGFRB
C1R	9.47176e-80	0.432413	0.985	0.979	1.79926e-75	3	C1R
SEPP1	7.54292e-78	0.341068	0.415	0.167	1.43285e-73	3	SEPP1
MMP14	8.27111e-78	0.437514	0.877	0.783	1.57118e-73	3	MMP14
BGN	2.89818e-77	0.440015	0.992	0.977	5.50538e-73	3	BGN
FUT8	1.46062e-75	0.313484	0.773	0.579	2.77459e-71	3	FUT8
INSIG1	1.2302e-74	0.388418	0.931	0.883	2.33689e-70	3	INSIG1
NEAT1	6.79589e-74	0.662978	0.996	0.988	1.29095e-69	3	NEAT1
PLIN2	4.89622e-70	0.66793	0.987	0.989	9.30087e-66	3	PLIN2
GJA1	4.36802e-69	0.405725	0.744	0.555	8.29749e-65	3	GJA1
ANGPTL2	4.79162e-69	0.316386	0.622	0.382	9.10217e-65	3	ANGPTL2
PTGDS1	2.4933e-68	0.778528	0.525	0.27	4.73628e-64	3	PTGDS
FOXP1	5.6954e-68	0.352435	0.925	0.84	1.0819e-63	3	FOXP1
OSBPL8	1.46435e-67	0.408643	0.914	0.841	2.78169e-63	3	OSBPL8
SERPINF11	5.35542e-66	0.383184	0.99	0.993	1.01732e-61	3	SERPINF1
DPT	3.34524e-65	0.359357	0.623	0.361	6.35463e-61	3	DPT
MRC2	2.36983e-64	0.323151	0.963	0.927	4.50174e-60	3	MRC2
PODN	7.51214e-62	0.280018	0.634	0.399	1.42701e-57	3	PODN
FBLN2	2.44782e-61	0.341001	0.914	0.832	4.64988e-57	3	FBLN2
PRRX1	7.3109e-61	0.425894	0.955	0.932	1.38878e-56	3	PRRX1
PNRC1	4.27649e-60	0.338304	0.942	0.881	8.12361e-56	3	PNRC1
SPON2	6.92976e-60	0.630344	0.815	0.636	1.31638e-55	3	SPON2
HLA-A1	1.32952e-59	0.321809	0.996	0.999	2.52556e-55	3	HLA-A
RPS201	1.49946e-59	0.262362	0.998	1	2.84837e-55	3	RPS20
ST13	2.92947e-58	0.258621	0.994	0.999	5.56482e-54	3	ST13
ACSL1	3.07819e-58	0.283184	0.758	0.565	5.84733e-54	3	ACSL1
MDK1	4.70584e-58	0.542405	0.893	0.8	8.93922e-54	3	MDK
OLFML31	7.16622e-58	0.31429	0.968	0.97	1.3613e-53	3	OLFML3
MXRA8	5.80504e-57	0.346172	0.924	0.869	1.10273e-52	3	MXRA8
NFIX	6.98968e-57	0.287686	0.918	0.836	1.32776e-52	3	NFIX
LAMA4	3.0996e-56	0.358537	0.794	0.617	5.88801e-52	3	LAMA4
RB1CC1	1.95033e-55	0.291969	0.935	0.87	3.70485e-51	3	RB1CC1
DCN	4.18505e-55	0.340341	0.994	0.998	7.94992e-51	3	DCN
RAB31	4.0431e-53	0.322068	0.862	0.774	7.68028e-49	3	RAB31
FAM20A	6.50202e-53	0.27017	0.797	0.631	1.23512e-48	3	FAM20A
PLXDC2	7.28307e-53	0.261154	0.649	0.461	1.38349e-48	3	PLXDC2
ZNF106	1.10857e-52	0.323823	0.949	0.901	2.10584e-48	3	ZNF106
FBLN1	6.83864e-52	0.392475	0.959	0.919	1.29907e-47	3	FBLN1
CELF2	1.13601e-51	0.311872	0.738	0.575	2.15796e-47	3	CELF2
MALAT1	2.64929e-51	0.568302	1	0.998	5.0326e-47	3	MALAT1
GPC6	1.47961e-50	0.2784	0.858	0.77	2.81067e-46	3	GPC6
SSC5D	1.51475e-50	0.260445	0.757	0.612	2.87742e-46	3	SSC5D
QPRT	1.70897e-50	0.358511	0.806	0.64	3.24635e-46	3	QPRT
ZFP36L11	7.34881e-50	0.375715	0.965	0.941	1.39598e-45	3	ZFP36L1
ZMAT3	7.57425e-50	0.310375	0.868	0.785	1.4388e-45	3	ZMAT3
WISP2	3.84226e-49	0.615911	0.5	0.289	7.29875e-45	3	WISP2
BASP1	8.14434e-49	0.30737	0.901	0.827	1.5471e-44	3	BASP1
COL5A21	2.77058e-48	0.296989	0.992	0.987	5.26299e-44	3	COL5A2
IL1R1	1.19205e-47	0.298755	0.704	0.549	2.26442e-43	3	IL1R1
CRTAP	2.74652e-47	0.259761	0.974	0.953	5.21729e-43	3	CRTAP
CHI3L11	2.23755e-46	1.22554	0.391	0.195	4.25044e-42	3	CHI3L1
CYP1B1	4.89408e-46	0.517381	0.822	0.689	9.29679e-42	3	CYP1B1
PCMTD1	1.39969e-45	0.263672	0.831	0.75	2.65885e-41	3	PCMTD1
NID1	2.45075e-45	0.299214	0.937	0.894	4.65544e-41	3	NID1
HLA-B	2.94999e-45	0.337258	0.983	0.987	5.6038e-41	3	HLA-B
MAP1A	5.73229e-45	0.287457	0.965	0.954	1.08891e-40	3	MAP1A
IGFBP4	8.15426e-45	0.295065	0.935	0.884	1.54898e-40	3	IGFBP4
APP	8.78586e-45	0.276194	0.941	0.907	1.66896e-40	3	APP
FKBP5	2.76821e-44	0.283138	0.912	0.863	5.25849e-40	3	FKBP5
FAP	6.02615e-44	0.264936	0.926	0.89	1.14473e-39	3	FAP
PIK3R1	6.7547e-44	0.264448	0.759	0.645	1.28312e-39	3	PIK3R1
EEA1	9.44179e-44	0.30952	0.961	0.942	1.79356e-39	3	EEA1
SLFN5	1.25806e-43	0.28891	0.976	0.957	2.38982e-39	3	SLFN5
PLTP	2.37264e-43	0.387214	0.789	0.68	4.50707e-39	3	PLTP
IFI16	1.0689e-42	0.255138	0.987	0.99	2.03048e-38	3	IFI16
PPAP2B	1.52512e-42	0.343484	0.82	0.686	2.89712e-38	3	PPAP2B
ATRX	1.98752e-41	0.251233	0.962	0.927	3.7755e-37	3	ATRX
CYBRD1	3.89734e-41	0.257274	0.817	0.731	7.40339e-37	3	CYBRD1
FADS2	1.85424e-40	0.271517	0.955	0.935	3.52231e-36	3	FADS2
TMEM119	2.47949e-40	0.265459	0.922	0.869	4.71004e-36	3	TMEM119
CDH111	3.01342e-40	0.34645	0.793	0.682	5.72429e-36	3	CDH11
MAP4K4	6.75202e-40	0.281557	0.918	0.853	1.28261e-35	3	MAP4K4
ADAM12	4.54308e-39	0.282858	0.796	0.685	8.63004e-35	3	ADAM12
SAT1	2.32594e-38	0.373443	0.985	0.979	4.41836e-34	3	SAT1
SH3PXD2A	5.29167e-35	0.251109	0.902	0.853	1.00521e-30	3	SH3PXD2A
CH25H	2.94447e-34	0.269001	0.422	0.25	5.59332e-30	3	CH25H
SPOCK1	4.33059e-34	0.26106	0.811	0.727	8.22639e-30	3	SPOCK1
CXCL12	1.05249e-31	0.254489	0.44	0.277	1.99932e-27	3	CXCL12
FADS1	1.09706e-30	0.355483	0.975	0.975	2.08397e-26	3	FADS1
DUSP23	3.43318e-30	0.284077	0.876	0.855	6.52167e-26	3	DUSP23
RP11-572C15.61	2.11421e-28	0.250562	0.877	0.801	4.01616e-24	3	RP11-572C15.6
COL11A1	4.083e-27	0.376416	0.439	0.29	7.75606e-23	3	COL11A1
RND3	4.44684e-26	0.258752	0.86	0.782	8.44722e-22	3	RND3
TSC22D3	5.95449e-26	0.271412	0.91	0.875	1.13112e-21	3	TSC22D3
CADM3	7.27872e-26	0.259657	0.549	0.404	1.38267e-21	3	CADM3
TGFBI	2.057e-22	0.349276	0.985	0.988	3.90748e-18	3	TGFBI
FOS	3.40645e-22	0.285347	0.761	0.672	6.47089e-18	3	FOS
CDKN1A	1.47807e-20	0.341655	0.963	0.938	2.80774e-16	3	CDKN1A
SOD2	4.58589e-20	0.375386	0.891	0.86	8.71136e-16	3	SOD2
CLU	6.9125e-19	0.346781	0.829	0.777	1.3131e-14	3	CLU
MEG3	1.7876e-18	0.283984	0.905	0.882	3.39572e-14	3	MEG3
HMOX11	2.31712e-14	0.270867	0.834	0.793	4.40161e-10	3	HMOX1
ADH1B	1.82315e-12	0.389974	0.492	0.392	3.46326e-08	3	ADH1B
GAPDH1	3.0537e-87	1.09835	1	1	5.8008e-83	4	GAPDH
RPL8	5.77809e-71	0.464093	1	1	1.09761e-66	4	RPL8
RPL19	1.49031e-69	0.435832	1	1	2.831e-65	4	RPL19
GSTP1	2.93584e-64	0.778568	1	1	5.57692e-60	4	GSTP1
SERF2	4.33823e-64	0.604458	1	1	8.2409e-60	4	SERF2
FXYD51	1.26712e-61	0.944647	1	0.983	2.40703e-57	4	FXYD5
RPS5	8.14559e-61	0.507121	1	1	1.54734e-56	4	RPS5
PPIA	1.47876e-60	0.593339	1	1	2.80905e-56	4	PPIA
ALDOA1	9.21192e-59	0.779901	1	1	1.7499e-54	4	ALDOA
RPL32	1.37282e-58	0.415984	1	1	2.6078e-54	4	RPL32
RPL291	9.07709e-58	0.468073	1	1	1.72428e-53	4	RPL29
SH3BGRL3	2.14439e-55	0.999713	1	0.999	4.07348e-51	4	SH3BGRL3
RPL28	2.65327e-55	0.432608	1	1	5.04014e-51	4	RPL28
FAU	2.05125e-54	0.418212	1	1	3.89656e-50	4	FAU
RPL18A	5.7259e-54	0.376511	1	1	1.08769e-49	4	RPL18A
RPS13	7.64425e-54	0.394601	1	1	1.4521e-49	4	RPS13
TMSB10	1.13877e-52	0.70697	1	1	2.16321e-48	4	TMSB10
RPS15	2.552e-52	0.474572	1	1	4.84778e-48	4	RPS15
PFN1	1.2684e-51	0.801508	1	0.999	2.40945e-47	4	PFN1
RPL35	5.95901e-50	0.396074	1	1	1.13197e-45	4	RPL35
LGALS1	1.04005e-48	0.637573	1	1	1.97567e-44	4	LGALS1
GPX1	1.57456e-48	0.560537	1	0.999	2.99104e-44	4	GPX1
RPL12	1.07102e-47	0.3528	1	1	2.03451e-43	4	RPL12
RPL14	2.75055e-47	0.333675	1	1	5.22495e-43	4	RPL14
RPL41	5.85429e-47	0.37086	1	1	1.11208e-42	4	RPL41
RPSA	6.40204e-47	0.35748	1	0.999	1.21613e-42	4	RPSA
RPL10A	8.61422e-47	0.34078	1	1	1.63636e-42	4	RPL10A
COX6A1	5.29871e-45	0.612056	1	0.992	1.00654e-40	4	COX6A1
RPS18	5.33008e-45	0.304108	1	1	1.0125e-40	4	RPS18
RPL11	8.08028e-45	0.3387	1	1	1.53493e-40	4	RPL11
S100A10	2.06406e-44	0.909084	1	0.999	3.9209e-40	4	S100A10
S100A6	1.86146e-43	0.757366	1	1	3.53602e-39	4	S100A6
RPS6	3.53352e-43	0.30672	1	1	6.71228e-39	4	RPS6
RHOC	4.60393e-43	0.650481	1	0.986	8.74562e-39	4	RHOC
S100A111	1.10381e-42	0.729464	1	0.999	2.0968e-38	4	S100A11
RPS12	1.61932e-42	0.340488	1	1	3.07607e-38	4	RPS12
CD151	4.18267e-41	0.648764	1	0.984	7.94539e-37	4	CD151
RPS3	6.05701e-41	0.331792	1	1	1.15059e-36	4	RPS3
NDUFB11	6.59319e-41	0.509226	1	0.996	1.25244e-36	4	NDUFB11
MDH2	8.65787e-41	0.605789	1	0.983	1.64465e-36	4	MDH2
UQCRH	3.48625e-40	0.478645	1	0.999	6.62249e-36	4	UQCRH
PRDX5	4.48993e-40	0.521935	1	0.999	8.52907e-36	4	PRDX5
EEF1D	9.31812e-40	0.41336	1	0.999	1.77007e-35	4	EEF1D
RPS26	1.10325e-39	0.409824	1	0.999	2.09573e-35	4	RPS26
POLR2L	2.00402e-39	0.764045	1	0.993	3.80684e-35	4	POLR2L
CHCHD2	4.16228e-39	0.495556	1	0.999	7.90666e-35	4	CHCHD2
RPL18	5.76086e-38	0.265021	1	1	1.09433e-33	4	RPL18
TCEB2	6.21039e-38	0.608949	1	0.999	1.17972e-33	4	TCEB2
EMP3	1.18682e-37	0.653557	1	0.995	2.25448e-33	4	EMP3
CFL1	1.48956e-37	0.573991	1	0.998	2.82956e-33	4	CFL1
NDUFA11	1.49433e-37	0.470411	1	0.997	2.83863e-33	4	NDUFA11
HINT1	3.973e-37	0.42914	1	0.999	7.54712e-33	4	HINT1
ATP5O	6.39358e-37	0.556583	1	0.991	1.21452e-32	4	ATP5O
PRDX6	8.87036e-37	0.482277	1	0.998	1.68501e-32	4	PRDX6
RABAC1	9.21406e-37	0.476469	1	0.998	1.7503e-32	4	RABAC1
RPS4X	1.02831e-36	0.290855	1	1	1.95338e-32	4	RPS4X
RPL7A	1.10207e-36	0.333944	1	1	2.0935e-32	4	RPL7A
CD59	1.49477e-36	0.882936	1	0.982	2.83946e-32	4	CD59
UQCR11.1	2.15017e-36	0.515124	1	0.998	4.08447e-32	4	UQCR11.1
RPS23	7.45524e-36	0.291009	1	1	1.4162e-31	4	RPS23
GNB2L1	1.11536e-35	0.26346	1	1	2.11873e-31	4	GNB2L1
ANXA2	1.18713e-35	0.670597	1	0.998	2.25507e-31	4	ANXA2
RPLP1	2.4454e-35	0.333079	1	1	4.64529e-31	4	RPLP1
BTF3	2.56545e-35	0.333504	1	1	4.87332e-31	4	BTF3
RPS3A	2.69691e-35	0.272206	1	1	5.12306e-31	4	RPS3A
COX6B1	5.21382e-35	0.529236	1	0.996	9.90417e-31	4	COX6B1
TIMP11	8.42315e-35	1.33305	1	1	1.60006e-30	4	TIMP1
MYL12B	9.58537e-35	0.487883	1	0.997	1.82084e-30	4	MYL12B
UQCRQ	1.40878e-34	0.575803	1	0.997	2.67612e-30	4	UQCRQ
FKBP1A	1.41386e-34	0.663998	1	0.987	2.68577e-30	4	FKBP1A
LDHB	1.56418e-34	0.415805	1	0.998	2.97131e-30	4	LDHB
RPS19	1.59757e-34	0.288848	1	1	3.03474e-30	4	RPS19
RPL10	1.62778e-34	0.275995	1	1	3.09213e-30	4	RPL10
COX5B	2.15833e-34	0.430128	1	0.997	4.09996e-30	4	COX5B
COX5A	7.73827e-34	0.480113	0.986	0.985	1.46996e-29	4	COX5A
PRDX1	8.16892e-34	0.595353	1	0.995	1.55177e-29	4	PRDX1
BSG	1.77396e-33	0.566976	0.986	0.993	3.36981e-29	4	BSG
RPS15A	2.92401e-33	0.280748	1	1	5.55444e-29	4	RPS15A
RPS9	8.03845e-33	0.281352	1	1	1.52698e-28	4	RPS9
RPS27A	1.34948e-32	0.252588	1	1	2.56347e-28	4	RPS27A
RPL26	1.37288e-32	0.269962	1	1	2.60792e-28	4	RPL26
SLC25A6	1.75189e-32	0.378362	1	1	3.32789e-28	4	SLC25A6
NEDD8	1.97543e-32	0.457203	1	0.998	3.75252e-28	4	NEDD8
LY6E	4.65031e-32	0.612201	1	0.993	8.83373e-28	4	LY6E
RPS24	7.31011e-32	0.298519	1	1	1.38863e-27	4	RPS24
SSR4	1.19278e-31	0.489677	1	0.999	2.2658e-27	4	SSR4
TECR	1.86206e-31	0.528126	0.959	0.89	3.53717e-27	4	TECR
SNRPD2	4.38237e-30	0.511703	1	0.999	8.32475e-26	4	SNRPD2
FKBP8	5.11199e-30	0.462601	0.98	0.978	9.71074e-26	4	FKBP8
POLR2E	5.68875e-30	0.536839	0.952	0.91	1.08064e-25	4	POLR2E
RAN	7.37141e-30	0.427759	1	0.998	1.40027e-25	4	RAN
RPL36	1.01986e-29	0.294377	1	1	1.93733e-25	4	RPL36
ATP5J2	1.31685e-29	0.564915	1	0.991	2.50149e-25	4	ATP5J2
UBA52	1.47748e-29	0.380583	1	1	2.80662e-25	4	UBA52
RPS28	1.63421e-29	0.285987	1	1	3.10435e-25	4	RPS28
EIF3K	2.98012e-29	0.383343	1	0.999	5.66104e-25	4	EIF3K
WDR83OS	4.36764e-29	0.501402	1	0.995	8.29678e-25	4	WDR83OS
S100A13	6.9576e-29	0.531436	1	0.999	1.32166e-24	4	S100A13
PSMB3	1.98161e-28	0.549488	0.973	0.969	3.76427e-24	4	PSMB3
CSNK2B	2.10487e-28	0.531887	0.993	0.979	3.99841e-24	4	CSNK2B
IGFBP6	4.27574e-28	0.774168	0.993	0.99	8.12219e-24	4	IGFBP6
HM13	4.70052e-28	0.522116	0.959	0.977	8.92911e-24	4	HM13
PKM	1.48759e-27	0.55135	1	0.998	2.82583e-23	4	PKM
TSPO	1.7396e-27	0.528358	1	0.999	3.30455e-23	4	TSPO
RPS25	4.28096e-27	0.273689	1	1	8.13212e-23	4	RPS25
CD99	4.37843e-27	0.517864	0.986	0.996	8.31727e-23	4	CD99
ATP5L	5.78314e-27	0.370167	1	0.999	1.09856e-22	4	ATP5L
SKP1	5.95533e-27	0.4076	1	0.995	1.13128e-22	4	SKP1
EDF1	6.17135e-27	0.400724	1	1	1.17231e-22	4	EDF1
RPL6	6.17505e-27	0.251789	1	1	1.17301e-22	4	RPL6
MYL6	1.36866e-26	0.588865	1	0.997	2.59991e-22	4	MYL6
NDUFS7	1.48794e-26	0.458262	0.973	0.958	2.82649e-22	4	NDUFS7
NME1	2.28713e-26	0.542554	1	0.981	4.34463e-22	4	NME1
COPE1	3.26364e-26	0.442234	0.986	0.992	6.1996e-22	4	COPE
UBL5	4.12444e-26	0.459468	1	0.995	7.83479e-22	4	UBL5
NDUFA4	4.12932e-26	0.496977	1	0.997	7.84405e-22	4	NDUFA4
GPX4	4.75307e-26	0.441745	1	1	9.02893e-22	4	GPX4
ATP5H	5.8884e-26	0.401729	0.993	0.993	1.11856e-21	4	ATP5H
MRPL37	1.45718e-25	0.492199	0.932	0.906	2.76806e-21	4	MRPL37
CLIC1	4.08053e-25	0.454404	1	0.997	7.75138e-21	4	CLIC1
TRAPPC1	4.71023e-25	0.456505	0.959	0.925	8.94755e-21	4	TRAPPC1
MT2A1	7.20804e-25	1.17045	1	0.999	1.36924e-20	4	MT2A
CUTA	7.66215e-25	0.494927	1	0.992	1.4555e-20	4	CUTA
USMG5	1.67161e-24	0.420313	1	0.99	3.17539e-20	4	USMG5
TAGLN2	2.6109e-24	0.484609	1	0.988	4.95967e-20	4	TAGLN2
PGAM1	4.16896e-24	0.501698	0.993	0.978	7.91935e-20	4	PGAM1
RBX1	5.27257e-24	0.399216	0.993	0.977	1.00158e-19	4	RBX1
NDUFB7	5.67662e-24	0.384332	1	0.994	1.07833e-19	4	NDUFB7
GUK1	1.352e-23	0.393387	1	0.998	2.56827e-19	4	GUK1
RPS10	1.4185e-23	0.29041	1	1	2.69459e-19	4	RPS10
MYL9	1.56378e-23	0.857106	0.986	0.929	2.97057e-19	4	MYL9
S100A16	1.70746e-23	0.583776	1	0.992	3.2435e-19	4	S100A16
GSTK1	2.3786e-23	0.427475	0.973	0.929	4.51839e-19	4	GSTK1
MRPS21	2.48805e-23	0.394942	0.993	0.99	4.7263e-19	4	MRPS21
ACTB1	2.60619e-23	0.759976	1	0.999	4.95072e-19	4	ACTB
PFDN5	4.58779e-23	0.361127	1	0.998	8.71496e-19	4	PFDN5
NDUFS5	4.59411e-23	0.483743	0.993	0.996	8.72697e-19	4	NDUFS5
ATOX1	5.10014e-23	0.547784	1	0.993	9.68822e-19	4	ATOX1
PLP2	5.16961e-23	0.499967	0.993	0.958	9.8202e-19	4	PLP2
NHP21	5.55136e-23	0.528555	0.98	0.988	1.05454e-18	4	NHP2
BANF1	5.65296e-23	0.442379	0.993	0.975	1.07384e-18	4	BANF1
ARPC31	5.87906e-23	0.34074	1	0.998	1.11679e-18	4	ARPC3
TALDO1	6.43214e-23	0.455359	0.993	0.99	1.22185e-18	4	TALDO1
SEC61G1	7.31721e-23	0.394933	1	0.997	1.38998e-18	4	SEC61G
NHP2L11	8.24052e-23	0.369064	1	0.996	1.56537e-18	4	NHP2L1
RPS21	1.37261e-22	0.266563	1	1	2.60741e-18	4	RPS21
RPL36A	1.72153e-22	0.341362	1	0.998	3.27022e-18	4	RPL36A
C19orf70	2.44825e-22	0.406797	1	0.99	4.6507e-18	4	C19orf70
ARPC1A	2.70096e-22	0.364874	0.986	0.978	5.13074e-18	4	ARPC1A
PLAC9	5.62446e-22	0.497091	0.993	0.971	1.06842e-17	4	PLAC9
ALG3	5.76378e-22	0.520735	0.878	0.835	1.09489e-17	4	ALG3
PHB2	6.81343e-22	0.377605	0.98	0.993	1.29428e-17	4	PHB2
NDUFA13	8.08671e-22	0.415016	0.993	0.989	1.53615e-17	4	NDUFA13
ATP5I	1.07243e-21	0.344237	1	0.997	2.0372e-17	4	ATP5I
NDUFA3	1.28812e-21	0.439049	0.952	0.898	2.44691e-17	4	NDUFA3
TPI11	2.1612e-21	0.5287	1	0.997	4.10541e-17	4	TPI1
OST4	2.77565e-21	0.471804	1	0.999	5.27263e-17	4	OST4
S100A4	3.16072e-21	0.926376	0.898	0.745	6.0041e-17	4	S100A4
TXN1	4.35659e-21	0.447428	1	0.999	8.27578e-17	4	TXN
C19orf53	5.20658e-21	0.308715	1	0.999	9.89043e-17	4	C19orf53
EIF3I	5.49297e-21	0.359447	0.993	0.993	1.04344e-16	4	EIF3I
C9orf16	6.20222e-21	0.413654	1	0.992	1.17817e-16	4	C9orf16
OAZ1	7.56598e-21	0.339838	1	0.999	1.43723e-16	4	OAZ1
ACTG11	8.0876e-21	0.540502	1	1	1.53632e-16	4	ACTG1
AP2S1	1.42054e-20	0.304633	1	0.999	2.69846e-16	4	AP2S1
NDUFA1	1.52944e-20	0.400809	1	0.985	2.90532e-16	4	NDUFA1
NDUFAF31	1.67875e-20	0.43259	0.973	0.933	3.18895e-16	4	NDUFAF3
URM1	2.5307e-20	0.355796	0.925	0.797	4.80732e-16	4	URM1
RPL22L1	3.20978e-20	0.497434	0.993	0.998	6.0973e-16	4	RPL22L1
VKORC1	6.35226e-20	0.476357	0.993	0.991	1.20667e-15	4	VKORC1
NDUFS8	8.86513e-20	0.40664	0.993	0.989	1.68402e-15	4	NDUFS8
TMED3	9.38339e-20	0.401216	0.98	0.953	1.78247e-15	4	TMED3
TRMT1121	1.13495e-19	0.453353	0.959	0.986	2.15595e-15	4	TRMT112
DAD1	1.17136e-19	0.375836	1	0.997	2.22512e-15	4	DAD1
RPS27L	1.25241e-19	0.366428	1	0.999	2.37908e-15	4	RPS27L
ATP5G2	1.36328e-19	0.32004	1	0.999	2.58969e-15	4	ATP5G2
GSTO1	1.37643e-19	0.391213	0.993	0.993	2.61466e-15	4	GSTO1
PSMD81	1.93952e-19	0.360544	0.993	0.995	3.68432e-15	4	PSMD8
SELM	2.37281e-19	0.377213	1	0.997	4.50738e-15	4	SELM
COX4I1	2.40161e-19	0.311639	1	0.999	4.56211e-15	4	COX4I1
EIF4EBP1	2.492e-19	0.42367	0.993	0.997	4.7338e-15	4	EIF4EBP1
TMEM258	2.81967e-19	0.341667	0.993	0.998	5.35624e-15	4	TMEM258
HSBP1	3.37813e-19	0.409098	0.986	0.982	6.4171e-15	4	HSBP1
NDUFB2	4.18328e-19	0.436207	0.993	0.996	7.94656e-15	4	NDUFB2
COX7C	4.29977e-19	0.283387	1	0.999	8.16785e-15	4	COX7C
UFC1	5.11426e-19	0.343593	0.986	0.961	9.71506e-15	4	UFC1
SSR2	7.13131e-19	0.352758	1	0.998	1.35466e-14	4	SSR2
MIF	1.72145e-18	0.443454	0.986	0.975	3.27006e-14	4	MIF
ENO1	1.9249e-18	0.412982	1	0.997	3.65655e-14	4	ENO1
CD320	2.33944e-18	0.375366	0.905	0.72	4.444e-14	4	CD320
TMA7	2.74736e-18	0.32476	1	0.999	5.21888e-14	4	TMA7
CAPZB	2.81817e-18	0.363323	0.973	0.984	5.3534e-14	4	CAPZB
MRPL12	4.13891e-18	0.352434	0.912	0.851	7.86227e-14	4	MRPL12
PHPT1	4.1883e-18	0.359073	1	0.996	7.95609e-14	4	PHPT1
CLPP	5.17453e-18	0.34871	0.959	0.926	9.82954e-14	4	CLPP
RNH11	6.9502e-18	0.348497	1	0.998	1.32026e-13	4	RNH1
PRMT1	8.57074e-18	0.38231	0.939	0.954	1.6281e-13	4	PRMT1
COX8A	9.01104e-18	0.387719	1	0.994	1.71174e-13	4	COX8A
SRP14	1.30591e-17	0.335508	1	0.999	2.48071e-13	4	SRP14
ATP5B	1.31624e-17	0.364886	0.986	0.993	2.50033e-13	4	ATP5B
ARL2	1.36816e-17	0.380896	0.966	0.956	2.59896e-13	4	ARL2
C14orf1661	2.12055e-17	0.314148	0.993	0.996	4.0282e-13	4	C14orf166
NDUFB10	2.57354e-17	0.28732	0.993	0.996	4.88869e-13	4	NDUFB10
SPCS1	2.57719e-17	0.30962	0.986	0.995	4.89563e-13	4	SPCS1
RCN3	2.78678e-17	0.439108	0.986	0.977	5.29377e-13	4	RCN3
ABHD14B	4.40837e-17	0.36354	0.912	0.832	8.37414e-13	4	ABHD14B
C19orf10	5.10739e-17	0.414589	0.993	0.994	9.702e-13	4	C19orf10
NAA10	1.21722e-16	0.332355	0.993	0.984	2.31223e-12	4	NAA10
UQCR10	1.22615e-16	0.335933	0.993	0.992	2.32919e-12	4	UQCR10
ATP5E	1.25348e-16	0.410566	1	1	2.38111e-12	4	ATP5E
PSMB11	1.29003e-16	0.31157	0.986	0.995	2.45054e-12	4	PSMB1
DCTN3	1.60412e-16	0.355833	0.966	0.962	3.0472e-12	4	DCTN3
LAMTOR2	2.311e-16	0.356445	0.973	0.975	4.38997e-12	4	LAMTOR2
NDUFB3	2.69062e-16	0.323502	0.912	0.911	5.11111e-12	4	NDUFB3
NDUFV1	2.95473e-16	0.353254	0.959	0.95	5.6128e-12	4	NDUFV1
SEC61B	3.97664e-16	0.25496	1	0.999	7.55402e-12	4	SEC61B
TIMM13	4.10645e-16	0.340669	1	0.99	7.80061e-12	4	TIMM13
SLC25A5	4.3256e-16	0.322724	0.993	0.996	8.2169e-12	4	SLC25A5
ATP5J	4.4404e-16	0.294026	1	0.998	8.43499e-12	4	ATP5J
DRAP1	9.02365e-16	0.357142	1	0.994	1.71413e-11	4	DRAP1
EIF6	1.34816e-15	0.334257	0.973	0.969	2.56097e-11	4	EIF6
EIF3G	1.4075e-15	0.318026	1	0.995	2.67369e-11	4	EIF3G
CD63	1.88812e-15	0.305732	1	0.999	3.58667e-11	4	CD63
ATP6V1F	1.93187e-15	0.327166	1	0.988	3.66977e-11	4	ATP6V1F
EIF3F	1.99805e-15	0.276514	1	0.999	3.7955e-11	4	EIF3F
HSPB1	2.0158e-15	0.343927	0.993	0.987	3.82922e-11	4	HSPB1
PSMB5	2.88681e-15	0.313261	1	0.992	5.48379e-11	4	PSMB5
MPG	3.11452e-15	0.330834	1	0.992	5.91634e-11	4	MPG
PPDPF	3.6929e-15	0.413998	1	0.996	7.01504e-11	4	PPDPF
NDUFS6	4.43094e-15	0.285915	1	0.996	8.41702e-11	4	NDUFS6
SNRPC	4.97843e-15	0.331154	0.912	0.911	9.45703e-11	4	SNRPC
ALKBH7	7.14351e-15	0.312509	0.993	0.992	1.35698e-10	4	ALKBH7
PSMB61	8.51093e-15	0.327283	0.952	0.982	1.61674e-10	4	PSMB6
BCAP31	1.36639e-14	0.299917	0.959	0.927	2.59559e-10	4	BCAP31
DYNLRB1	1.46567e-14	0.351007	0.973	0.965	2.78419e-10	4	DYNLRB1
ETFB	1.46755e-14	0.302602	0.986	0.992	2.78775e-10	4	ETFB
HIGD1A	1.50878e-14	0.315159	0.884	0.763	2.86609e-10	4	HIGD1A
PRR13	1.99275e-14	0.390089	0.905	0.88	3.78542e-10	4	PRR13
APRT	4.00947e-14	0.338529	1	0.996	7.6164e-10	4	APRT
ATP5G11	4.69445e-14	0.36564	0.98	0.979	8.91758e-10	4	ATP5G1
CCDC124	5.31091e-14	0.357507	0.932	0.909	1.00886e-09	4	CCDC124
YIF1B	6.48114e-14	0.375757	0.782	0.665	1.23116e-09	4	YIF1B
ARPC1B	6.68545e-14	0.327527	1	0.997	1.26997e-09	4	ARPC1B
ANXA1	8.33598e-14	0.321642	1	0.995	1.5835e-09	4	ANXA1
MYL12A	9.69096e-14	0.373187	1	0.994	1.84089e-09	4	MYL12A
CRABP2	9.8849e-14	0.495394	0.85	0.72	1.87774e-09	4	CRABP2
PHB	1.0168e-13	0.336762	0.986	0.965	1.93151e-09	4	PHB
ECH1	1.03331e-13	0.367142	0.918	0.952	1.96287e-09	4	ECH1
MRPS7	1.19258e-13	0.319182	0.905	0.882	2.26542e-09	4	MRPS7
TWF2	1.28947e-13	0.371655	0.939	0.966	2.44948e-09	4	TWF2
RNF181	1.31575e-13	0.408535	0.98	0.967	2.4994e-09	4	RNF181
COPS6	1.56229e-13	0.318429	0.966	0.958	2.96773e-09	4	COPS6
CNIH1	1.57088e-13	0.305144	0.959	0.936	2.98404e-09	4	CNIH1
PGK1	1.70085e-13	0.38761	0.973	0.964	3.23094e-09	4	PGK1
COX7A2	1.75857e-13	0.363362	1	0.995	3.34058e-09	4	COX7A2
KDELR3	1.92041e-13	0.36078	0.966	0.955	3.64801e-09	4	KDELR3
ETHE1	1.98135e-13	0.353288	0.884	0.823	3.76378e-09	4	ETHE1
MYEOV2	2.04427e-13	0.307265	1	0.994	3.8833e-09	4	MYEOV2
AK1	2.1152e-13	0.368271	0.912	0.848	4.01804e-09	4	AK1
YIF1A1	2.38574e-13	0.381843	0.959	0.995	4.53196e-09	4	YIF1A
ERI3	2.71032e-13	0.293749	0.884	0.779	5.14853e-09	4	ERI3
PRDX4	2.73772e-13	0.408973	1	0.993	5.20057e-09	4	PRDX4
CYBA1	3.13152e-13	0.40459	0.966	0.956	5.94863e-09	4	CYBA
NOP10	3.16448e-13	0.285651	1	0.994	6.01124e-09	4	NOP10
LAMTOR1	3.40029e-13	0.290269	0.986	0.992	6.45918e-09	4	LAMTOR1
LSM7	4.2611e-13	0.318614	0.986	0.989	8.09438e-09	4	LSM7
AKR1A1	4.47308e-13	0.321282	0.966	0.976	8.49706e-09	4	AKR1A1
C7orf50	5.1848e-13	0.285069	0.98	0.934	9.84905e-09	4	C7orf50
CTSD	5.75464e-13	0.359262	0.952	0.996	1.09315e-08	4	CTSD
MRPL521	1.10611e-12	0.321657	0.993	0.986	2.10116e-08	4	MRPL52
COX6C	1.23336e-12	0.314655	1	0.99	2.34289e-08	4	COX6C
HIGD2A	1.36452e-12	0.25937	0.993	0.98	2.59204e-08	4	HIGD2A
PRDX2	1.76174e-12	0.290395	0.993	0.987	3.34659e-08	4	PRDX2
C16orf13	1.85527e-12	0.293244	0.952	0.937	3.52427e-08	4	C16orf13
BLOC1S1	1.91903e-12	0.301217	0.986	0.989	3.6454e-08	4	BLOC1S1
ISOC2	2.06484e-12	0.284709	0.966	0.965	3.92237e-08	4	ISOC2
ADI1	2.2475e-12	0.343994	0.946	0.952	4.26935e-08	4	ADI1
NDUFA6	2.39206e-12	0.335677	0.973	0.965	4.54396e-08	4	NDUFA6
LMAN2	2.59455e-12	0.298994	0.973	0.978	4.92861e-08	4	LMAN2
C12orf57	3.02042e-12	0.386801	0.986	0.998	5.73758e-08	4	C12orf57
TMEM219	4.06927e-12	0.289732	0.959	0.983	7.72999e-08	4	TMEM219
MRPS2	4.47799e-12	0.299921	0.844	0.778	8.5064e-08	4	MRPS2
TFPI2	7.09899e-12	0.406438	0.306	0.127	1.34852e-07	4	TFPI2
PYCR1	7.17785e-12	0.351045	0.898	0.915	1.3635e-07	4	PYCR1
DBI	8.24305e-12	0.283885	1	0.999	1.56585e-07	4	DBI
CIB11	8.36531e-12	0.351064	0.959	0.956	1.58907e-07	4	CIB1
IFI27L2	9.27289e-12	0.269228	1	0.989	1.76148e-07	4	IFI27L2
PCOLCE1	9.79492e-12	0.329946	0.986	0.997	1.86064e-07	4	PCOLCE
FIS1	1.55201e-11	0.254959	1	0.995	2.94821e-07	4	FIS1
TMEM179B	1.9216e-11	0.290392	0.932	0.931	3.65028e-07	4	TMEM179B
TXNDC17	2.41292e-11	0.342858	1	0.981	4.58359e-07	4	TXNDC17
SF3B14	2.7277e-11	0.292648	0.98	0.989	5.18154e-07	4	SF3B14
FIBP	3.25198e-11	0.267823	0.98	0.98	6.17747e-07	4	FIBP
TUBA1B1	3.40077e-11	0.489515	0.891	0.983	6.46011e-07	4	TUBA1B
AK2	3.87848e-11	0.327776	0.857	0.784	7.36756e-07	4	AK2
LSMD1	3.94508e-11	0.303461	0.925	0.92	7.49407e-07	4	LSMD1
MT1E	4.13061e-11	0.50726	0.966	0.986	7.84651e-07	4	MT1E
UBE2L6	4.94024e-11	0.315195	0.925	0.937	9.38448e-07	4	UBE2L6
COPZ1	6.08512e-11	0.282956	0.939	0.949	1.15593e-06	4	COPZ1
PLD3	6.24658e-11	0.336188	0.905	0.947	1.1866e-06	4	PLD3
DDT	7.32736e-11	0.281861	1	0.993	1.39191e-06	4	DDT
JOSD2	8.59959e-11	0.337172	0.973	0.967	1.63358e-06	4	JOSD2
PNKD	8.94194e-11	0.286654	0.912	0.888	1.69861e-06	4	PNKD
OXA1L	1.04512e-10	0.314762	0.918	0.886	1.98531e-06	4	OXA1L
NSMCE1	1.37826e-10	0.258333	0.898	0.88	2.61814e-06	4	NSMCE1
SOD1	1.47127e-10	0.260739	1	0.99	2.79483e-06	4	SOD1
RPSAP58	1.68559e-10	0.313082	0.98	0.97	3.20194e-06	4	RPSAP58
SAMM50	2.01431e-10	0.253791	0.864	0.836	3.82638e-06	4	SAMM50
EMC4	2.03289e-10	0.275	0.905	0.919	3.86169e-06	4	EMC4
GNG11	2.1244e-10	0.36125	0.925	0.901	4.0355e-06	4	GNG11
ATPIF1	2.46751e-10	0.277406	0.993	0.992	4.68728e-06	4	ATPIF1
MRPS18A	2.5185e-10	0.275472	0.714	0.591	4.78415e-06	4	MRPS18A
TRAPPC2L	3.05996e-10	0.277395	0.973	0.931	5.81271e-06	4	TRAPPC2L
CRIP2	3.20026e-10	0.340098	0.694	0.512	6.07921e-06	4	CRIP2
WDR45	3.69642e-10	0.28887	0.925	0.886	7.02171e-06	4	WDR45
ERCC1	6.44099e-10	0.294938	0.946	0.935	1.22353e-05	4	ERCC1
CDC37	6.59978e-10	0.278238	0.952	0.962	1.2537e-05	4	CDC37
TIMM8B	6.80143e-10	0.267239	0.98	0.973	1.292e-05	4	TIMM8B
COX7B	6.92636e-10	0.294162	0.98	0.98	1.31573e-05	4	COX7B
POLD4	6.99392e-10	0.290538	0.952	0.986	1.32857e-05	4	POLD4
FAM96B1	7.28975e-10	0.255506	0.966	0.98	1.38476e-05	4	FAM96B
SNX17	7.80943e-10	0.268696	0.912	0.92	1.48348e-05	4	SNX17
GMPPA	8.04581e-10	0.281399	0.782	0.725	1.52838e-05	4	GMPPA
G6PD	8.55613e-10	0.271789	0.925	0.966	1.62532e-05	4	G6PD
AURKAIP11	8.98485e-10	0.291616	0.98	0.996	1.70676e-05	4	AURKAIP1
ZNHIT1	9.40072e-10	0.268975	0.993	0.991	1.78576e-05	4	ZNHIT1
PHGDH	9.47913e-10	0.329932	0.986	0.989	1.80066e-05	4	PHGDH
PDZD11	1.0389e-09	0.254355	0.932	0.869	1.9735e-05	4	PDZD11
MRPL17	1.1797e-09	0.267729	0.932	0.953	2.24096e-05	4	MRPL17
ADIRF	1.51372e-09	0.45873	0.619	0.448	2.87547e-05	4	ADIRF
MIEN1	1.89861e-09	0.277285	0.898	0.837	3.6066e-05	4	MIEN1
CORO1B	1.91862e-09	0.261667	0.905	0.872	3.6446e-05	4	CORO1B
MINOS1	2.42796e-09	0.294415	1	0.99	4.61215e-05	4	MINOS1
C19orf48	2.99145e-09	0.311312	0.912	0.945	5.68255e-05	4	C19orf48
FTL1	3.19742e-09	0.283042	1	1	6.07383e-05	4	FTL
MFAP52	3.88681e-09	0.530393	0.905	0.831	7.38339e-05	4	MFAP5
CAPG	4.36652e-09	0.256718	0.816	0.706	8.29464e-05	4	CAPG
LSM3	5.31783e-09	0.283538	0.973	0.944	0.000101017	4	LSM3
MGST3	5.72115e-09	0.261483	1	0.994	0.000108679	4	MGST3
GYPC	5.73532e-09	0.250309	0.98	0.992	0.000108948	4	GYPC
ECM1	6.31909e-09	0.282284	0.707	0.544	0.000120037	4	ECM1
YIPF2	7.11743e-09	0.267637	0.673	0.585	0.000135203	4	YIPF2
ECHS1	7.38326e-09	0.259396	1	0.971	0.000140252	4	ECHS1
ARF41	7.91817e-09	0.515005	0.986	0.995	0.000150414	4	ARF4
TSPAN4	8.03726e-09	0.251774	0.952	0.958	0.000152676	4	TSPAN4
LDHA1	8.5669e-09	0.423251	0.986	0.994	0.000162737	4	LDHA
GSTM3	8.92035e-09	0.271296	0.891	0.84	0.000169451	4	GSTM3
ASNA1	9.15601e-09	0.253247	0.918	0.92	0.000173928	4	ASNA1
TMEM141	1.04728e-08	0.26185	0.912	0.896	0.000198942	4	TMEM141
NDUFB9	1.20455e-08	0.352691	0.966	0.986	0.000228816	4	NDUFB9
TSTA3	1.27418e-08	0.267732	0.871	0.842	0.000242044	4	TSTA3
MRPL28	1.29023e-08	0.255431	0.844	0.806	0.000245093	4	MRPL28
TMEM147	1.30003e-08	0.260275	0.973	0.974	0.000246954	4	TMEM147
NQO11	1.68325e-08	0.387038	0.973	0.981	0.00031975	4	NQO1
PPP1R111	2.05491e-08	0.287463	0.769	0.748	0.00039035	4	PPP1R11
BLVRB1	2.24153e-08	0.306788	0.959	0.979	0.000425801	4	BLVRB
MLST8	2.44136e-08	0.260862	0.776	0.719	0.000463761	4	MLST8
C1orf122	2.63011e-08	0.290287	0.973	0.973	0.000499615	4	C1orf122
LSM4	3.22116e-08	0.25171	0.946	0.927	0.000611892	4	LSM4
NAPA	3.6956e-08	0.304112	0.85	0.847	0.000702016	4	NAPA
THY11	5.3068e-08	0.364157	0.966	0.944	0.00100808	4	THY1
SRA11	5.61991e-08	0.281396	0.952	0.968	0.00106756	4	SRA1
NPC2	6.89504e-08	0.285444	1	0.972	0.00130978	4	NPC2
CDC42EP2	8.80816e-08	0.28931	0.687	0.577	0.0016732	4	CDC42EP2
AKR1B11	1.11443e-07	0.298984	0.952	0.978	0.00211697	4	AKR1B1
PSME2	1.4138e-07	0.265362	0.952	0.963	0.00268566	4	PSME2
SSSCA11	1.43971e-07	0.307978	0.857	0.822	0.00273487	4	SSSCA1
NDUFAB11	1.51112e-07	0.266226	0.966	0.963	0.00287052	4	NDUFAB1
UCHL1	1.53838e-07	0.505895	0.918	0.887	0.00292231	4	UCHL1
MCTS1	2.79138e-07	0.272988	0.918	0.921	0.00530251	4	MCTS1
VPS25	4.02517e-07	0.256488	0.837	0.844	0.00764622	4	VPS25
GLRX1	8.08284e-07	0.25304	0.946	0.983	0.0153542	4	GLRX
LSP1	2.10905e-06	0.418447	0.803	0.76	0.0400635	4	LSP1
CYCS1	3.99217e-06	0.272749	0.959	0.966	0.0758352	4	CYCS
COX7A1	5.78668e-06	0.343087	0.782	0.742	0.109924	4	COX7A1
CXCL1	6.37684e-06	0.488623	0.34	0.205	0.121134	4	CXCL1
ROMO1	7.73906e-06	0.295563	0.993	0.976	0.147011	4	ROMO1
H2AFZ	8.78279e-06	0.294447	0.973	0.99	0.166838	4	H2AFZ
MLF2	1.23115e-05	0.255979	0.898	0.964	0.233869	4	MLF2
SERPINF12	1.60472e-05	0.284201	0.966	0.993	0.304833	4	SERPINF1
DKK1	3.03978e-05	0.341508	0.469	0.332	0.577436	4	DKK1
SEPW1	5.14227e-05	0.335121	0.973	0.972	0.976826	4	SEPW1
IFITM3	0.000153293	0.250706	1	1	1	4	IFITM3
FABP3	0.000661116	0.291304	0.633	0.514	1	4	FABP3
IFI27	0.00283842	0.394432	0.837	0.796	1	4	IFI27
AKR1C3	0.00487139	0.259481	0.694	0.667	1	4	AKR1C3
